# Supplementary material for: How beavers affect riverine aquatic macroinvertebrates: a review
Source: PeerJ. 2022 Apr 29;10:e13180. doi: 10.7717/peerj.13180 (PMC9059751; doi:10.7717/peerj.13180)
Supplement: Supplemental Information 1 — The symbol in the second column denotes the direction of the trend relative to the adjacent lotic reach, with minus symbols indicating a decrease compared to lotic reaches, a plus symbol for an increase relative to lotic reaches, and N/A indicating lack of a directional trend (e.g. NA for ‘Other FFGs,’ see Fig. 3). The medium and low levels of agreement illustrate the context-dependency of aquatic macroinvertebrate communities in riverine beaver ponds. [file peerj-10-13180-s001.xlsx]

## Sheet: Sheet1
Data	Evidence Available for Beaver Ponds	Agreement & Trend Direction
Species Richness		-
Density		-
Biomass		+
Predators		+
Other FFGs		N/A
Legend
Level	Amount of Evidence	Level of Agreement
Low	< 3	< 49%
Med	4 - 8	50 - 69%
High	> 9	> 70%
