# Supplementary material for: How beavers affect riverine aquatic macroinvertebrates: a review
Source: PeerJ. 2022 Apr 29;10:e13180. doi: 10.7717/peerj.13180 (PMC9059751; doi:10.7717/peerj.13180)
Supplement: Supplemental Information 2 — All studies reviewed for macroinvertebrate data comparing beaver ponds to lotic reaches are listed in alphabetical order. Each study was combed for data such as species richness in each habitat, macroinvertebrate density and biomass per habitat, functional feeding groups (FFGs) in beaver ponds relative to lotic reaches, and specific taxa associated with each habitat. [file peerj-10-13180-s002.xlsx]

## Sheet: Sheet1
	General								` = non-sig	Higher / Lower presence of ____ in beaver ponds:							Specific
Paper	Region	Invertebrate Sample	Collection Season	Gradient	Different invertebrate community composition between beaver ponds and lotic reaches?	higher invertebrate richness in...	higher invertebrate density in...	higher invertebrate biomass in...	nt = not tested	Filterer	Gatherer	Predator	Scraper	Shredder	+ = increase _ = decrease ~ = not different nt = not tested		Taxa mentioned as being characteristic of the beaver ponds and lotic reaches within the stream
Anderson & Rosemond 2007	Navarino Island, Cape Horn, Chile	benthic (core sample)	spring, summer, autumn	low	yes	lotic reach	lotic reach`	beaver pond		_	~	+	_	_			beaver ponds: four taxa, all of which occurred in lotic segments (subset of lotic community)
Arndt & Domdei 2011	Dübener Heide, Germany	benthic (quantitative, apparatus unclear)	spring, summer, autumn	low	yes	lotic reach	lotic reach`	nt		_	~	+	~	_			beaver ponds: Mollusca, Lentic Ephemeroptera, lentic Odonata lotic reaches: Lotic EPT, Diptera
Bush et al. 2019	Piedmont, Georgia, USA	benthic (D-net)	summer, autumn	unclear	yes	lentic area	nt	nt		nt	nt	nt	nt	nt			See table 1 New beaver pond: Leptoceridae (Trichoptera) Mature beaver pond: Athericidae (Coleoptera) Abandonded beaver pond: Collembola, Hemiptera, Circulionidae lotic reach: Ephemeroptera, Odonata Taxa in lentic beaver habitat were not just a subset of lotic stream pool communities-- invert diversity increased
Clifford et al. 1993	Central Alberta, Canada	benthic (D-net)	spring, summer, autumn	unclear	yes	similar	nt	nt		nt	nt	nt	nt	nt			according to the abstract, they tested the pond, but didn't talk about it... beaver dam: Simuliidae, Hydropsychidae, Nemouridae, Chironomidae, Baetidae lotic reach: lotic reaches are somewhat lentic in this type of river; Chironomidae, Ephemeroptera (Leptophlebia and Caenis), Pisidium
Gard 1961	Northeastern California, USA	benthic (apparatus unclear)	spring, summer, autumn, winter	steep	yes	lotic reach	beaver pond	beaver pond		nt	nt	nt	nt	nt			beaver ponds: Chironomidae and other Diptera (Ceratopogonidae, Tabanidae), Mollusca, Oligochaeta lotic reaches: Ephemeroptera (Heptageniidae, Ephemerellidae), Plecoptera (Chloroperlidae), Trichoptera (Glossostomatidae)
Harthun 1999	Central Germany	benthic (semi-quant), emergence, adult netting (Odonates)	unclear	unclear	yes	beaver pond	nt	nt		+	nt	+	nt	nt			beaver ponds: Odonata, Mollusca, Trichoptera, Megaloptera, Ephemeroptera lotic reaches: species preferring swifter water
Hodkinson 1975	Kananaskis Valley, Alberta, Canada	emergence (quantitative)	unclear	unclear	nt	nt	nt	nt		nt	+	+	nt	+			beaver ponds: Limnephilidae, Tipulidae, Stratiomyidae lotic reach: Ephemerellidae, Chloroperlidae, Limnephilidae, Rhyacophilidae
Huey & Wolfram 1956	Northern New Mexico, USA	benthic (Ekman & surber-type)	summer	steep	nt, but seems so (Table 2)	nt	beaver pond	beaver pond		nt	nt	nt	nt	nt			beaver ponds: Gastropoda, Trichoptera, Diptera, Coleoptera, Chironomidae lotic reaches: Ephemeroptera, Diptera
Kukuła et al. 2008	Poland	benthic (surber-type)	unclear	unclear	yes	nt	lotic reach	nt		nt	nt	nt	nt	nt			beaver ponds: Megaloptera, Diptera, Oligochaete, Hirudinea, Odonata, Copepods, Cladocera lotic reaches: Plecoptera, Ephemeroptera, Plecoptera, Coleoptera
Law et al. 2016	Eastern Scotland	benthic (D-net)	spring, summer, autumn	low	yes	lotic reach	beaver modified`	nt		+	+	~	_	+			beaver ponds: Dytiscidae, Heteroptera, Gastropoda lotic reaches: Leuctridae, Baetidae, Heptageniidae, Elmidae, Rhyacophilidae
Malison et al. 2014	Western Alaska	benthic (D-net)	unclear	low	yes	nt	nt	nt		nt	nt	nt	nt	nt			beaver ponds: Crustaceans (Copepoda, Cladocera, Mollusca, Pelecypoda), Acari, Dixidae, Gastropoda lotic reaches: Plecoptera, Oligochaeta, Chironomidae, Tipulidae, Platyhelminthes
Malison & Halley 2020	Central Norway	benthic (D-net)	summer, autumn	unclear	yes	nt	same	nt		nt	nt	nt	nt	nt			beaver ponds: Ephemera, Chironomidae, Limnephilidae, Hirudinea, Oligochaeta, Dytiscidae, Ostracoda lotic reaches: Plecoptera (Nemouridae, Perlodidae, Chloroperlidae), Heptageniidae, Hydraenidae adults, Elmidae adults, Tipulidae, Dixidae, Psychodidae, Glossosomatidae, Sericostomatidae, Hydropsychidae, Goeridae
Margolis et al. 2001	Pennsylvania, USA	benthic (Ellis-Rutter box)	spring, summer, autumn	unclear, might be steep	yes	same	nt	nt		~	_	~	~	_			beaver ponds: Oligochaeta, Gastropoda, Chironomidae (Tanypodinae, Chironominae), Dytiscidae lotic reaches: Odonata (Cordulegastridae), Chironomidae (Tanypodinae, Chironomini), Gastropoda, Hydropsychidae, Ephemeridae, Leuctridae, Simuliidae, other diptera see tables 3 & 4
McDowell & Naiman 1986	Quebec, Canada	benthic (bucket)	spring, summer, autumn	low	yes	lotic reach	beaver pond	beaver pond		~	+	+	_	~			beaver ponds: Chironomidae (Chironomini, Tanypodinae), Oligochaeta, Pelecypoda, Odonata (Cordulegastridae) lotic reaches: Simuliidae, Ephemeroptera (Baetidae, Ephemerellidae, Trichoptera (Hydropsychidae, Ryachophilidae), Tanytarsini
Naiman et al. 1984	Quebec, Canada	emergence (quantitative)	spring, summer, autumn	low	yes	same	same	same		nt	nt	nt	nt	nt			beaver ponds: more Chironomidae lotic reach: nothing of significance
Pliūraitė & Kesminas 2012	Lithuania	benthic (D-net)	summer	unclear	yes	lotic reach	lotic reach	nt		~	+	~	~	~			beaver ponds: Chironomidae lotic reaches: Plecoptera, Trichoptera, Ephemeroptera, Coleoptera, Oligochaeta
Robinson et al. 2020	Northern Switzerland	benthic (D-net)	spring, summer, winter	steep and low-gradient	yes	nt	nt	nt		nt	nt	+	nt	nt			Low-gradient beaver ponds contained more lentic taxa (Odonata, Gastropoda, Serratella, Trichoptera, Coleoptera, Gerridae) than steep-gradient beaver ponds (which still contained lentic taxa) due to the unconfined valley creating more stagnant conditions. Lentic sites had more large predators (Odonata and Coleoptera) than flowing sites
Rolauffs et al. 2001	Eifel Mountains, Germany	emergence (quantitative)	spring, summer, autumn	steep	yes	dam itself	dam itself	dam itself		nt	nt	nt	nt	nt			beaver ponds: Ephemeroptera, Thysanoptera dam itself: Simuliidae, Empididae, Coleoptera lotic reach: Diptera, Plecoptera, Trichoptera see figure 6
Rupp 1955	Maine, USA	benthic (Ekman & surber-type)	spring, summer, autumn	low	yes	nt	lotic reach	lotic reach		nt	nt	nt	nt	nt			beaver ponds: Odonata lotic reaches: Diptera, Trichoptera, Ephemeroptera
Sprules 1941	Algonquin Park, Ontario	emergence (quantitative)	unclear	unclear	nt	nt	nt	nt		nt	nt	nt	nt	nt			beaver ponds: lentic taxa, Chironomidae lotic reach: lotic taxa, EPT
Strzelec et al. 2018	Silesia, Poland	benthic (surber-type)	summer, autumn	steep	yes	same	lotic reach	nt		_	+	+	~	~			beaver ponds: Baetidae, Mollusca, Hirundinidae, Dytiscidae, Heteroptera, lotic reaches: Plecoptera (Leuctridae, Nemouridae), Elmidae, Trichoptera (Polycentropodidae, Leptoceridae, Sericostomatidae) See Table 3
Washko et al. 2020	Northeastern Utah, USA	benthic (lotic surber, D-net lentic)	summer	steep	yes	lotic reach	lotic reach	lotic reach		_	_	+	_	_			beaver ponds: Chironomidae, Mollusca, Psychoglypha (Linmephilidae, Trichoptera) & Lepidostoma (Lepidostomatidae, Trichoptera), Dytiscidae (Coleoptera) lotic reaches: Baetidae, Ephemerellidae, Elmidae, Hesperoperla (Perlidae), Oligophlebodes (Uenoidae, Trichoptera)
Wojton & Kukuła 2020	Southeastern Poland	benthic (surber-type)	spring, summer, autumn	low	yes	lotic reach	nt	nt		nt	nt	nt	nt	nt			beaver ponds: Chironomidae, Nemouridae (Plecoptera), Ostracoda, Asellidae, Odonata lotic reaches: Gammaridae, Sericostomatidae (Trichoptera), Psyschomyiidae (Trichoptera)
